# Supplementary material for: Knowledge gaps and structural barriers to prescribing pre-exposure prophylaxis among healthcare providers in North Louisiana: A cross-sectional study
Source: PLoS One. 2026 May 26;21(5):e0346890. doi: 10.1371/journal.pone.0346890 (PMC13210140; doi:10.1371/journal.pone.0346890)
Supplement: S1 Dataset — The file contains survey responses from 102 healthcare providers in North Louisiana used for the analyses reported in the manuscript. (CSV) [file pone.0346890.s001.csv]

RecordID	Whatwasyourbiologicalsexassignedatbirth	Howoldareyou	RaceEthnicitychoiceWhitenonHispanic	Pleaseselectyourrole	Whatisyourspecialty	HowwouldyourateyourknowledgeofPrEP	Howlonghaveyoubeeninpractice	Howwouldyourateyourknowledgeofpotentialsideeffectsasso	HoweffectivedoyouthinkPrEPisinpreventingacquisitionof	BasedonyourunderstandingofPrEPsideeffectshowsafeisPr	Comfortable	IfyouidentifiedapatientathighriskforHIVacquisitionho	Howlikelydoyouthinkthepatientwouldbetodecreasehisher	Howlikelydoyouthinkthepatientwouldbetoincreasehisher	IthinkthatPrEPisanimportantelementofHIVpreventionstra	IthinkthatPrEPisunnecessarybecausetherearebetteralter	AsahealthcareproviderIfeelobligatedtoprescribePrEPto	PrEPwillpromoteriskbehavior	PrEPmayempowerwomenwhoareunabletonegotiatecondomuse	Amongthepatientsforwhomyouprovidecarewhatpercentagedo	HaveanypatientsaskedaboutPrEP	HaveyoudiscussedaboutPrEPwithapatient	HaveyoueverprescribedPrEPtoapatient	HaveyoureferredapatienttoanotherproviderforPrEP	LackofprovidertrainingeducationregardingPrEP	LackofclinicguidelinesprotocolforprescribingmonitoringPr	Clinicalandlabmonitoringrequirementsegseeingpatienta	StaffingtimeconstraintsrelatedtoriskreductionandPrEPadh	LackofinsurancecoverageandoutofpocketpatientcostsforP	AccesstoresourcessuchasPrEPprescriptionguidelinesandpro	ElectronicMedicalRecordsEMROrderSetthatdetailsrecommen	Clinicalpharmacistsupporttrackingadherenceandassistingwi	PeerswhoareknowledgeableaboutorsupportiveofPrEPprovisio	trainingtopicsSexualbehaviorcounseling	trainingtopicsBehavioralriskassessmentandsexualhistory	trainingtopicsPrEPeligibility	trainingtopicsSideeffectsandtoxicity	trainingtopicsAdherencecounseling	trainingtopicsContraindicationstoPrEP	trainingtopicsOther	trainingmodalityInpersontraining	Selfinstructedonlinecourses	Webinar	Onlinelearningresources	TelementoringwithHIVexperts	ClinicalconsultationwithHIVexperts
1	0	35	0	0	1	4	1	4	0	0	1	0	0	2	0	2	0	0	0	1	1	1	1	0	0	0	1	1	1	1	1	1	1	0	1	0	0	0	0	0	0	0	0	1	0	0
2	0	53	0	0	0	2	4	2	0	0	0	2	2	1	0	2	0	0	0	2	0	0	1	0	1	0	1	1	0	1	1	1	1	0	1	1	1	1	1	0	0	1	0	1	0	0
3	0	68	2	0	0	4	4	4	0	0	1	0	1	1	0	1	0	1	1	3	1	1	1	0	1	1	1	1	1	1	1	1	1	1	0	1	1	1	1	0	1	0	0	0	0	1
4	0	34	0	0	5	2	0	1	0	0	1	1	3	3	0	2	0	2	0	3	0	1	1	1	1	0	1	1	1	1	0	1	1	1	0	1	1	0	0	0	0	1	1	1	0	0
5	0	72	0	0	0	0	4	0	0	1	0	2	0	0	0	2	0	0	1	0	0	0	0	0	1	0	0	1	0	1	1	1	1	0	0	1	1	0	0	0	0	1	0	1	0	0
6	1	65	0	0	3	2	4	1	1	1	1	1	3	1	0	2	0	0	1	0	1	1	1	0	1	1	1	1	1	1	1	1	1	1	1	1	1	1	1	0	0	1	0	0	0	0
7	1	62	1	3	5	4	4	4	0	0	1	0	0	3	0	2	0	0	0	1	1	1	1	0	0	0	0	0	0	1	1	1	1	0	0	0	0	0	0	1	0	0	0	0	1	0
8	1	26	0	1	0	1	0	0	0	0	1	1	2	2	0	2	0	2	0	3	0	0	0	0	1	1	1	1	1	1	1	1	1	0	1	1	1	1	1	0	1	0	0	1	1	1
9	1	27	3	1	0	1	0	1	0	1	1	1	1	2	0	2	0	2	2	1	0	0	0	1	1	1	1	1	1	1	1	0	1	0	0	1	1	1	1	0	1	1	1	1	0	0
10	0		2	0	5	4	4	4	0	1	1	1	2	0	0	2	0	2	0	1	1	1	1	0	1	0	1	1	0	1	1	1	1	1	0	0	0	0	0	0	1	0	0	0	0	0
11	0	32	4	2	0	1	1	1	1	1	0	2	1	1	0	2	0	0	0	3	0	0	0	0	1	1	0	0	1	1	1	1	1	0	0	1	1	1	1	0	0	1	0	0	0	0
12	1	29	4	1	0	1	0	0	0	0	0	2	2	1	0	2	1	2	1	1	0	0	0	1	1	1	1	1	1	1	1	1	1	0	0	1	1	0	1	0	1	0	0	0	0	0
13	0	35	0	0	5	4	0	4	0	0	1	0	3	0	0	2	0	2	0	0	1	1	1	0	0	0	1	0	0	1	1	1	1	0	0	1	1	1	1	0	1	0	1	0	1	1
14	0	29	1	1	4	1	0	1	0	0	1	0	2	2	0	2	0	0	0	1	0	0	0	0	1	1	1	1	1	1	1	1	1	1	1	1	1	1	1	0	1	0	0	0	0	1
15	0	35	0	1	4	1	0	0	0	0	0	2	1	2	0	2	1	1	1	2	0	1	0	1	1	1	1	1	0	1	1	1	1	0	0	1	1	1	1	0	1	1	0	0	1	0
16	1	28	0	1	4	1	0	0	0	1	1	1	2	2	0	2	0	2	0	1	0	0	0	0	1	1	1	1	1	1	1	1	1	0	1	1	1	1	1	0	1	0	0	0	0	1
17	1	30	0	1	4	1	0	1	0	0	1	1	1	1	0	2	0	2	0	3	0	0	0	0	1	1	1	1	1	1	1	1	1	0	0	1	1	0	1	0	1	0	0	0	0	0
18	1	30	0	1	4	1	0	0	0	0	0	2	1	2	0	2	1	2	0	3	0	0	0	0	1	1	1	1	0	1	1	1	1	1	1	1	1	1	1	0	1	0	0	0	0	0
19	1	30	0	1	4	0	0	0	0	1	0	2	1	2	0	2	0	1	1	1	0	0	0	0	1	1	1	1	1	1	1	1	1	0	0	1	1	0	1	0	1	0	0	0	0	0
20	1	36	3	0	2	0	0	0	1	1	0	2	2	1	1	1	1	1	0	0	0	0	0	0	1	1	0	0	1	1	1	1	1	0	0	1	1	0	1	0	1	1	1	0	0	0
21	1	52	0	0	2	2	4	2	0	0	1	1	2	2	0	2	1	1	2	0	0	1	0	1	0	1	1	1	1	1	1	1	1	1	1	1	1	0	1	0	0	1	1	0	0	0
22	1	43	2	0	4	2	2	2	0	0	1	0	3	3	0	2	0	2	0	3	0	1	1	1	1	1	1	1	1	1	1	1	1	0	0	1	1	1	1	0	0	1	1	1	0	0
23	1	39	3	0	2	4	0	3	0	0	1	0	0	0	0	0	0	2	0	1	1	1	1	0	0	0	1	1	0	1	1	1	1	0	0	1	1	1	0	0	0	0	1	0	0	0
24	1	29	0	1	0	1	0	0	1	1	0	2	2	1	0	2	0	2	1	1	1	1	0	1	1	1	0	0	1	1	1	1	1	0	1	1	1	1	1	0	1	0	1	1	0	0
25	1	35	1	1	0	3	0	2	0	0	1	0	1	1	0	0	0	0	0	2	0	1	0	1	1	1	1	1	1	1	1	1	1	1	1	1	1	1	1	0	1	1	0	0	1	1
26	0	35	0	1	0	2	0	1	0	0	1	0	1	3	0	2	0	2	0	1	1	1	1	1	1	1	0	0	1	1	1	1	1	0	1	0	1	1	1	0	1	1	0	1	0	0
27	0	32	0	1	0	1	0	0	0	1	0	2	1	1	0	2	0	2	1	1	0	1	0	1	1	1	1	1	0	1	1	1	1	0	0	1	1	0	1	0	1	0	0	0	0	1
28	1	31	0	1	5	1	0	0	0	1	1	0	2	2	0	2	0	2	0	3	0	0	0	0	1	1	1	0	1	1	1	1	1	0	1	1	1	0	1	0	0	1	0	1	0	0
29	97		4	3	0	2	4	0	0	3	0	2	1	1	0	2	0	2	0		0	0	0	0						99	99	99	99	0	0	0	0	0	0	0	0	0	1	0	1	0
30	1	25	0	3	5	1	0	1	0	2	1	0	1	2	0	2	0	2	0	1	0	0	0	0	1	1	1	1	1	1	1	1	1	1	1	1	1	1	1	1	1	1	0	1	0	1
31	0	29	0	3	5	1	0	0	0	0	1	0	1	2	0	2	0	2	1	0	0	0	0	0	0	1	1	1	1	1	1	1	1	1	0	1	1	0	1	0	0	1	1	0	0	0
32	1	30	2	1	0	1	1	1	1	1	1	1	2	2	0	2	0	2	0	1	1	1	0	1	1	1	1	1	0	1	1	0	1	0	1	1	0	0	0	0	0	0	1	0	0	0
33	0	54	0	0	0	2	4	2	1	1	1	1	1	1	0	2	0	0	0	3	1	1	0	1	1	0	1	1	1	1	1	1	1	1	1	1	1	1	1	0	0	1	0	0	0	0
34	97	48	2	0	0	1	3	1	0	0	0	2	3	3	0	2	0	2	0	3	0	0	0	0	1	0	0	1	0	0	1	1	1	0	0	1	0	1	0	0	1	0	0	0	0	0
35	1	30	0	1	2	0	0	0	0	0	1	0	0	3	0	2	0	2	0	0	1	1	1	0	1	1	1	1	1	1	1	1	1	1	1	1	1	1	1	0	1	0	0	0	0	0
36	0	49	0	0	2	3	3	2	0	0	1	0	3	2	0	2	0	1	0	0	0	1	1	0	0	0	0	1	0	0	1	1	1	1	1	0	0	0	1	0	1	0	0	0	0	0
37	0	33	0	2	0	1	1	2	0	0	1	0	2	3	0	2	0	2	1	0	0	1	0	0	0	0	0	1	0	1	1	1	1	0	0	1	1	0	1	0	1	1	0	0	0	0
38	0	49	0	0	5	1	3	1	0	0	1	0	2	1	0	2	1	2	1	0	0	0	0	0	0	0	1	1	1	0	0	0	0	0	0	0	0	0	0	1	1	0	0	0	0	0
39	1	32	2	1	2	0	1	0	0	0	0	3	3	0	0	1	0	0	2	3	0	0	0	0	1	1	0	0	0	1	1	1	1	1	1	1	1	1	1	0	1	1	1	1	0	1
40	0	54	0	0	2	1	4	0	0	0	1	0	3	2	0	2	0	2	0	0	0	1	1	0	1	1	0	1	0	1	1	1	1	0	0	1	1	1	1	0	1	0	0	0	0	1
41	0	58	2	0	2	0	4	0	2	2	0	2	2	2	1	1	1	1	1	1	0	0	0	0	1	1	1	1	1	0	0	0	0	0	0	1	0	0	0	0	1	0	1	0	0	0
42	1	27	0	1	0	0	0	0	0	0	0	2	2	3	0	2	1	2	0	1	0	0	0	0	1	1	1	1	0	1	1	1	1	1	1	1	1	1	1	0	1	1	0	0	0	0
43	1	39	4	0	2	1	1	0	0	0	0	3	2	1	0	2	1	1	0	0	0	0	0	0	1	1	0	0	1	1	1	1	1	1	1	1	1	1	1	1	1	1	1	0	0	0
44	0	45	0	1	0	2	2	2	0	0	1	0	1	3	0	2	0	2	1	1	0	1	1	1	1	0	1	1	1	1	1	1	1	0	0	1	1	1	1	0	0	0	0	1	1	0
45	1	31	1	1	2	2	0	2	0	0	1	0	0	1	0	2	0	2	2	0	1	1	0	0	1	1	0	0	0	1	1	1	1	0	0	1	1	1	1	0	1	0	0	0	0	0
46	1	30	2	1	2	1	0	0	1	1	1	1	2	2	0	2	0	2	0	0	0	1	1	0	1	1	1	1	1	1	1	1	1	1	0	1	1	0	1	0	1	1	0	0	0	0
47	1	30	3	1	2	1	0	1	0	1	1	1	3	0	0	2	0	2	0	1	0	1	0	0	1	0	0	0	0	0	1	1	1	1	1	1	1	1	1	0	1	0	1	0	0	1
48	1	34	4	2	5	1	0	0	1	1	1	1	1	1	0	2	0	2	0	3	1	1	0	0	1	1	1	1	0	1	1	1	1	1	1	0	1	1	0	0	0	0	0	1	0	0
49	1	30	3	1	2	0	0	0	0	0	0	2	3	0	0	2	0	0	1	1	0	1	0	0	0	1	0	0	1	1	1	1	1	0	0	1	1	1	1	0	0	1	0	1	0	0
50	1	53	0	0	2	1	4	1	0	0	1	1	2	3	0	2	1	2	1	2	0	0	0	0	1	0	0	0	0	1	1	1	1	1	1	1	1	1	1	0	0	1	1	1	0	0
51	1	40	2	0	0	1	0	1	0	0	1	0	3	3	0	2	0	2	0	1	0	1	1	1	0	1	0	1	0	0	0	0	0	1	1	1	1	1	1	0	1	0	0	0	0	0
52	0	70	2	0	0	4	4	4	0	0	1	0	1	1	0	2	0	1	0	1	1	1	1	0	1	0	1	1	1	1	1	1	1	1	0	0	0	0	0	0	1	0	0	0	0	0
53	1	43	2	0	5	0	1	0	1	1	0	2	1	1	0	2	1	2	2	0	0	0	0	1	1	1	1	1	1	1	1	1	1	0	0	1	1	1	1	0	0	0	1	1	0	0
54	0	77	0	0	0	3	4	2	0	1	1	1	3	2	0	2	1	2	0	0	1	1	0	0	1	0	0	0	1	0	0	0	0	0	0	0	1	0	1	0	1	1	1	1	0	0
55	1	27	0	1	0	2	0	1	0	0	1	1	1	2	0	2	0	2	0	3	0	0	0	0	1	1	0	0	1	1	1	1	1	1	1	1	0	0	1	0	1	1	0	0	0	1
56	0	30	0	1	0	0	0	0	0	0	0	2	2	1	0	2	1	2	0	0	0	0	0	0	1	1	1	1	1	1	1	1	1	0	1	1	1	0	1	0	0	1	0	0	0	0
57	0	30	0	1	0	1	0	1	0	0	1	0	2	3	0	2	0	2	0	2	0	0	0	0	1	0	0	0	1	1	1	1	1	0	0	1	1	1	1	0	1	1	0	1	0	0
58	1	56	0	0	1	0	4	0	0	2	0	3	1	2	0	2	1	1	1	2	0	0	0	0	1	1	1	1	1	0	0	0	0	0	0	1	1	0	1	0	1	1	0	0	0	0
59	0	63	0	0	1	0	4	0	1	1	0	3	0	0	1	1	0	0	0	0	0	0	0	0	1	1	1	1	1	1	1	1	1	0	0	1	1	0	0	0	0	1	1	1	0	0
60	0	29	0	1	1	1	0	2	1	0	0	2	1	2	0	2	0	2	1	1	0	1	0	1	0	1	1	0	1	1	1	1	1	0	0	1	1	0	1	0	0	1	0	1	0	0
61	0	52	0	0	1	2	4	2	0	0	1	0	1	3	0	2	0	2	0	2	1	1	1	1	0	1	1	1	1	0	0	0	1	0	0	1	0	0	0	0	0	0	0	1	0	0
62	1	29	0	1	1	0	0	0	1	0	0	2	2	2	0	2	0	2	0	3	0	0	0	0	1	1	0	0	1	1	1	1	1	0	0	1	1	0	1	0	0	0	0	1	0	0
63	0	28	0	1	1	1	0	1	0	0	0	2	3	3	0	2	0	1	0	0	0	1	0	1	1	1	0	0	1	1	1	1	1	1	1	1	1	1	1	0	1	0	0	0	0	1
64	0	33	2	1	1	1	0	0	0	1	1	1	2	1	0	2	1	1	0	3	1	1	1	1	1	1	1	1	1	1	1	1	1	0	1	1	1	0	1	0	1	0	0	0	0	0
65	1	31	0	1	1	2	0	2	0	0	1	1	3	3	0	2	0	2	0	0	0	1	0	0	1	0	0	0	0	1	1	1	1	0	0	1	0	0	1	0	0	0	0	1	1	1
66	0	30	0	1	1	3	0	3	0	0	1	1	3	2	0	2	0	2	0	0	0	0	0	1	1	0	1	0	0	1	1	1	1	0	1	1	1	0	1	0	0	1	0	0	0	1
67	0	29	0	1	1	1	0	1	0	1	1	1	2	2	0	2	0	2	0	0	0	1	0	1	1	1	1	1	1	1	1	1	1	0	1	1	1	0	1	0	1	0	0	0	0	0
68	1	28	0	1	1	0	0	0	0	1	0	2	1	1	0	2	1	2	0	2	0	0	0	0	1	1	1	1	1	1	1	1	1	0	0	1	1	1	0	0	1	1	1	1	1	1
69	1	29	0	1	1	1	0	1	0	0	0	2	2	2	0	2	0	1	1	3	0	0	0	0	1	0	1	0	1	1	1	1	1	1	1	1	1	1	1	0	1	1	0	0	0	1
70	1	33	0	1	1	0	0	0	0	1	0	3	2	2	0	2	1	2	1	3	0	0	0	0	1	1	1	1	1	1	1	1	1	0	1	1	1	0	1	0	0	0	0	1	0	0
71	1	30	0	1	1	1	0	1	0	0	1	0	1	3	0	2	0	2	0	3	1	1	1	0	1	1	0	0	1	1	1	1	1	1	0	1	1	0	1	0	1	1	0	1	0	1
72	0	50	0	0	1	1	4	0	0	1	0	2	2	1	0	2	2	1	1	0	0	0	0	0	1	1	0	1	1	1	0	0	0	0	0	1	1	0	1	0	0	1	0	1	0	0
74	1	30	0	1	3	2	0	2	0	0	1	1	1	1	0	2	0	0	0	2	1	1	0	1	1	0	1	1	1	1	1	1	1	1	1	1	1	1	1	1	1	0	0	0	0	0
75	0	31	0	1	3	4	0	4	0	0	1	0	1	2	0	2	0	2	0	3	1	1	1	0	1	1	0	1	1	1	1	1	1	1	1	1	1	1	1	0	1	1	1	1	1	1
76	1	32	0	1	3	2	0	1	0	1	1	0	2	2	0	2	0	1	1	0	0	0	0	0	0	0	0	0	0	1	1	1	1	1	1	1	1	1	1	0	0	1	0	1	0	0
77	0	30	0	1	1	2	0	2	0	0	1	0	2	3	0	2	0	2	1	1	0	1	1	0	1	0	1	1	1	1	1	0	0	1	1	1	1	1	1	0	0	0	0	1	0	0
78	0	33	2	1	3	1	0	1	0	0	1	0	1	1	0	0	0	0	0	0	0	0	0	0	1	1	1	1	1	1	1	1	1	1	1	1	1	1	1	0	1	0	0	1	0	1
79	1	30	2	1	3	1	0	1	0	1	1	1	1	0	0	2	0	1	0	0	0	0	0	0	1	1	1	1	1	1	1	1	1	0	1	1	1	0	1	0	0	1	0	0	0	0
80	0	26	0	1	3	2	0	1	0	2	1	1	3	2	0	2	0	1	1	0	0	0	0	0	1	0	0	0	1	1	1	1	1	0	0	0	1	0	1	0	1	0	0	1	0	0
81	0	27	2	1	3	2	0	1	1	1	1	1	3	2	0	1	1	1	1	0	0	1	0	1	1	1	1	1	1	1	1	1	1	1	1	0	0	1	0	0	0	1	0	0	0	0
82	1	30	0	1	3	1	0	0	1	2	0	2	2	1	0	2	1	1	1	2	0	0	0	0	1	1	0	0	1	1	1	1	1	0	1	1	1	0	1	0	0	0	0	0	0	1
83	0	29	0	1	3	1	0	1	0	0	1	1	2	3	0	2	0	2	1	1	0	0	0	0	1	1	0	0	1	1	1	1	1	1	1	1	1	1	1	0	1	1	0	1	0	0
84	1	26	0	1	3	0	0	0	0	0	1	1	2	1	0	2	0	1	0	3	0	0	0	0	1	0	1	1	1	1	1	1	1	1	1	1	1	1	1	0	0	1	0	1	1	1
85	0	30	4	1	3	1	1	1	1	0	0	2	3	3	0	2	0	0	0	2	0	1	0	1	1	1	1	1	1	1	1	1	1	1	0	1	1	1	0	0	1	1	0	0	0	0
86	1	33	0	1	1	2	0	2	0	0	1	0	3	2	0	2	0	2	0	1	1	1	1	0	0	0	0	1	1	1	1	1	1	1	1	1	0	0	0	0	0	0	0	1	1	0
87	0	31	2	1	3	1	1	0	1	1	1	1	1	1	0	2	0	2	1	0	1	1	0	0	1	1	1	0	0	1	0	0	0	1	0	1	1	1	0	0	1	1	1	0	0	0
88	1	30	3	1	3	1	0	0	0	1	1	1	3	0	1	1	0	0	0	0	1	1	0	0	1	0	1	1	1	1	1	1	1	1	0	1	1	0	1	0	0	1	0	1	0	0
89	0	33	3	1	3	1	0	0	0	1	1	0	3	1	0	2	0	1	1	0	0	0	0	0	1	0	0	0	1	1	1	1	0	1	1	1	1	1	1	0	1	0	0	0	0	0
90	1	38	2	2	5	0	1	0	0	0	1	0	1	0	0	2	0	0	0	2	1	0	0	1	1	1	1	1	1	1	1	1	1	1	1	1	1	1	1	0	1	1	1	1	1	1
91	0	33	0	2	0	2	1	2	0	0	1	1	1	1	0	2	0	0	0	3	1	1	1	0	1	1	1	1	1	1	1	1	1	0	0	1	1	0	1	0	0	1	0	0	0	0
92	1	26	0	1	5	0	0	0	1	1	0	3	2	2	0	2	1	2	1	1	0	0	0	0	1	1	1	1	1	1	1	1	1	0	0	1	1	1	1	0	0	0	0	0	1	1
93	1	35	4	2	0	1	1	1	0	0	1	0	0	1	0	2	0	2	0	3	1	1	0	0	1	0	0	1	0	1	1	1	1	0	1	1	0	0	0	0	1	0	0	0	0	0
94	1	27	0	1	0	1	0	0	0	0	1	1	3	2	0	2	1	2	0	1	0	1	1	0	1	1	1	0	1	1	1	1	1	0	0	1	1	1	1	0	1	0	0	0	0	0
95	1	29	0	1	4	1	0	0	0	1	1	1	2	1	0	2	0	0	0	3	1	1	0	1	1	1	0	1	1	1	1	1	1	1	1	1	1	1	1	0	1	0	0	1	0	0
96	1	29	0	1	0	1	0	1	0	1	0	2	1	2	0	0	0	0	1	2	0	0	0	0	1	1	1	1	1	1	1	1	1	1	1	1	1	1	1	0	1	0	0	0	0	0
97	1	27	4	1	4	1	0	1	0	1	0	2	3	2	0	0	1	1	0	2	0	0	0	0	1	1	1	1	1	1	0	1	1	0	0	1	1	1	1	0	1	0	0	0	0	0
98	1	27	0	1	4	1	0	1	0	0	1	1	3	3	0	0	0	0	1	3	0	1	1	1	0	1	0	0	0	1	1	1	1	1	1	0	0	0	1	0	1	1	0	1	0	0
99	0	28	0	1	4	1	0	0	0	1	1	1	2	2	0	0	0	2	1	0	0	0	0	0	1	1	1	1	0	1	1	1	1	0	0	1	1	0	1	0	1	0	0	0	0	0
100	0	36	0	1	4	1	0	0	0	0	0	2	2	3	0	0	1	0	0	3	0	1	0	1	1	1	1	1	0	1	1	1	1	0	0	1	1	1	0	0	1	0	0	0	1	1
101	0	28	0	3	5	2	0	1	0	0	1	0	2	1	0	0	0	1	0	0	0	0	0	0						1	1	1	1	1	1	1	1	1	1	0	0	0	0	1	0	0
102	1	29	1	1	4	1	0	1	0	0	1	1	0	0	0	1	0	0	0	1	1	1	1	1	1	1	0	1	1	1	1	1	1	0	0	1	1	1	1	0	1	0	0	0	0	0
103	1	36	0	0	4	1	1	0	1	0	0	2	3	0	0	0	0	0	0	0	0	0	0	1	1	0	1	1	0	1	0	1	1	0	0	1	0	0	0	0	0	0	0	0	1	0
104	1	28	0	1	4	0	0	0	0	0	0	2	3	3	0	0	0	0	0	3	0	0	0	1	1	1	0	1	1	1	1	1	1	0	0	1	1	1	1	0	1	0	0	0	0	0
105	1	25	0	3	4	1	0	1	0	1	1	1	0	0	0	0	1	2	0	3	0	1	0	1	1	1	1	1	1	1	1	1	1	0	0	1	1	1	1	0	0	1	1	1	0	0
